# Supplementary material for: Someone like me: Size-assortative pairing and mating in an Amazonian fish, sailfin tetra Crenuchus spilurus
Source: PLoS One. 2019 Sep 27;14(9):e0222880. doi: 10.1371/journal.pone.0222880 (PMC6764797; doi:10.1371/journal.pone.0222880)
Supplement: S1 File — Sex = Individuals sex; CP = Standard length; AA = Anal fin area; AD = Dorsal fin area. (CSV) [file pone.0222880.s002.csv]

	Sex	CP	AA	AD
1	Male	44.42	196.98	149.1552
2	Male	45.19	143.923	131.064
3	Male	42.69	152.06	112.26
4	Male	32.19	41.36	56.6
5	Male	38.51	91.52	72.51
6	Male	39.95	99.06	103.15
7	Male	45.46	177.51	119.724
8	Male	48.93	184.11	158.652
9	Male	36.71	70.99	89.25
10	Male	36.22	53.12	74.92
11	Male	31.64	48.82	60.14
12	Male	35.79	53.4	66.71
13	Male	47.23	144.131	136.512
14	Male	33.51	67.27	69.68
15	Male	35.18	75.6	76.88
16	Male	33.2	48.49	59.8
17	Male	33.26	34.87	57.36
18	Male	29.39	25.17	41.57
19	Male	36.88	66.32	68.43
20	Male	40.64	131.47	86.47
21	Male	36.12	65.65	87.03
22	Male	37.58	61.55	78.12
23	Male	29.78	31.82	52.52
24	Male	26.84	23.22	44.6
25	Male	34.05	72.02	75.04
26	Male	34.81	36.27	62.42
27	female	38.82	44.06	66.52
28	female	38.53	45.36	67.47
29	female	36.49	37.9	65.15
30	female	34.39	38.98	68.27
31	female	33.63	37.64	55.85
32	female	33.71	32.67	59.21
33	female	37.26	42.87	75.54
34	female	35.53	33.42	59.82
35	female	39.34	56.82	91.17
36	female	34.84	39.19	55.32
37	female	34.26	31.32	55.72
38	female	33.87	34.33	71.12
39	female	35.72	36.62	55.6
40	female	33.4	30.5	47.83
41	female	34.6	35	56.59
42	female	37.3	48.76	65.12
43	female	42.77	61.15	85.14
44	female	41.31	47.13	72.82
45	female	32.93	35.2	62.45
46	female	38.34	42.81	62.95
47	female	36.46	39.16	59.04
48	female	37.71	38.42	75.38
49	female	36.47	30.52	55.51
50	female	36.18	42.55	62.39
51	female	41.14	55.81	70.48
