# Supplementary material for: Someone like me: Size-assortative pairing and mating in an Amazonian fish, sailfin tetra Crenuchus spilurus
Source: PLoS One. 2019 Sep 27;14(9):e0222880. doi: 10.1371/journal.pone.0222880 (PMC6764797; doi:10.1371/journal.pone.0222880)
Supplement: S3 File — female_size = female standard length; size_preferred_male = standard length of the preferred male; size_rejected_male = standard length of the rejected male; time_near_larger_male = time near to the larger of the offered males; time_near_smaller_male = time near to the smaller of the offered males. (CSV) [file pone.0222880.s004.csv]

female_size	size_preferred_male	size_rejected_male	time_near_larger_male	time_near_smaller_male
3.17	3.19	3.83	24.33	32.87
3.373	3.431	3.913	16.16	36.92
3.38	3.17	5.19	12.20	39.77
3.406	3.431	3.913	10.42	42.74
3.42	3.82	4.6	26.60	30.02
3.44	3.65	4.67	14.27	19.45
3.5	3.83	4.33	16.87	35.73
3.58	3.61	3.25	31.65	25.67
3.58	4.95	4.11	29.53	27.62
3.598	3.605	4.12	17.13	34.06
3.61	4	3.56	34.25	17.03
3.642	3.639	4.022	20.79	31.03
3.65	4.48	5.94	18.67	32.05
3.66	4.2	4.51	10.78	40.87
3.66	4.083	3.661	26.97	21.45
3.731	3.736	4.127	16.38	39.68
3.734	3.799	4.177	19.70	32.45
3.74	4.66	5.59	17.55	37.88
3.76	4.04	3.26	33.13	24.35
3.766	4.177	3.796	28.94	16.97
3.769	3.796	4.364	9.21	24.48
3.769	3.825	4.12	22.58	27.63
3.77	5.76	4.46	32.22	17.07
3.784	3.799	4.428	18.58	30.86
3.864	3.84	4.364	17.94	34.82
3.88	4.28	3.4	27.32	25.68
3.92	4.39	3.87	39.02	14.07
3.94	5.45	4.29	27.68	15.70
3.95	5.23	4.72	32.65	24.70
3.952	3.97	4.364	16.10	35.51
3.97	3.83	4.33	10.30	45.03
3.981	3.992	4.428	16.16	36.58
3.994	4.022	4.854	14.21	35.40
3.999	3.996	4.448	23.26	30.91
4	3.15	4.09	12.32	39.75
4.09	4.48	4.9	16.05	35.50
4.1	5.31	4.15	33.92	16.18
4.129	4.12	4.854	14.62	20.55
