# Supplementary material for: Someone like me: Size-assortative pairing and mating in an Amazonian fish, sailfin tetra Crenuchus spilurus
Source: PLoS One. 2019 Sep 27;14(9):e0222880. doi: 10.1371/journal.pone.0222880 (PMC6764797; doi:10.1371/journal.pone.0222880)
Supplement: S4 File — male_size = male standard length; size_preffered_female = standard length of the preferred female; size_rejected_female = standard length of the rejected female; time_near_larger_female = time near to the larger of the offered females; time_near_smaller_female = time near to the smaller of the offered females. (CSV) [file pone.0222880.s005.csv]

male_size	size_preffered_female	size_rejected_female	time_near_larger_female	time_near_smaller_female
3.17	3.4	4.05	502	2956
3.36	3.52	4.62	693	2676
3.41	3.2	3.74	1284	1974
3.51	3.96	4.47	727	2625
3.53	3.58	4.25	721	1799
3.54	3.66	3.2	1600	1373
3.71	3.65	4.27	1282	1904
3.72	3.16	3.9	1528	1541
3.77	4.16	3.48	1523	1458
3.87	4.11	3.4	1984	1143
3.88	3.46	4.05	654	2512
3.88	3.2	4.32	1248	1632
3.91	3.95	3.14	1855	1138
3.98	3.4	4.36	507	2184
3.98	3.83	4.13	1464	1504
4.05	4.02	3.26	1971	1345
4.08	3.84	2.97	1558	1318
4.14	3.73	3.98	1014	1105
4.23	3.8	2.9	2001	830
