# Supplementary material for: Someone like me: Size-assortative pairing and mating in an Amazonian fish, sailfin tetra Crenuchus spilurus
Source: PLoS One. 2019 Sep 27;14(9):e0222880. doi: 10.1371/journal.pone.0222880 (PMC6764797; doi:10.1371/journal.pone.0222880)
Supplement: S5 File — Time = time in association zone with a specific stimulus individual; Female.size = female standard length; Male.size = male standard length; id = trial identity. (CSV) [file pone.0222880.s006.csv]

Time	Female.size	Male.size	id
20.54	41.29	41.2	1
14.61	41.29	48.54	1
9.21	37.69	43.64	2
24.48	37.69	37.96	2
31.03	36.42	36.39	3
20.79	36.42	40.22	3
33.31	36.52	40.76	4
18.26	36.52	36.55	4
21.45	36.6	36.61	5
26.97	36.6	40.83	5
17.13	37.61	37.36	6
27.77	37.61	41.77	6
24.27	40.21	40.22	7
25.75	40.21	44.48	7
28.94	37.66	41.77	8
16.97	37.66	37.96	8
30.86	37.84	37.99	9
18.58	37.84	44.28	9
20.35	38.16	43.64	10
23.36	38.16	38.25	10
25.22	37.48	37.36	11
25.03	37.48	41.27	11
17.13	35.98	41.2	12
34.06	35.98	36.05	12
34.82	38.64	38.4	13
17.94	38.64	43.64	13
21.77	35.07	39.92	14
24.57	35.07	34.86	14
36.92	33.73	34.31	15
16.16	33.73	39.13	15
30.91	39.99	39.96	16
23.26	39.99	44.48	16
16.16	39.81	44.28	17
36.58	39.81	39.92	17
35.4	39.94	40.22	18
14.21	39.94	48.54	18
19.7	37.34	41.77	19
32.45	37.34	37.99	19
39.68	37.31	37.36	20
16.38	37.31	41.27	20
16.1	39.52	43.64	21
35.51	39.52	39.7	21
27.63	37.69	38.25	22
22.58	37.69	41.2	22
