# Supplementary material for: Someone like me: Size-assortative pairing and mating in an Amazonian fish, sailfin tetra Crenuchus spilurus
Source: PLoS One. 2019 Sep 27;14(9):e0222880. doi: 10.1371/journal.pone.0222880 (PMC6764797; doi:10.1371/journal.pone.0222880)
Supplement: S6 File — Time = time in association zone with a specific stimulus individual; Male.size = male standard length; Female.size = female standard length; id = trial identity. (CSV) [file pone.0222880.s007.csv]

Time	Male.size	Female.size	id
21.64	32.91	38.25	1
32.79	32.91	32.28	1
29.66	34.86	38.42	2
36.7	34.86	34.43	2
25.6	34.31	38.04	3
32.39	34.31	34.32	3
27.99	34.94	40.45	4
22.63	34.94	34.27	4
19.43	35.8	39.95	5
35.79	35.8	35.61	5
17.99	35.67	41.07	6
32.88	35.67	35.34	6
21.29	36.05	41.34	7
29.16	36.05	36.4	7
21.2	36.55	40.64	8
29.65	36.55	36.48	8
25.02	36.19	39.83	9
26.34	36.19	36.13	9
20.61	36.23	40.1	10
25.56	36.23	36.28	10
12.778	36.39	41.28	11
34.48	36.39	36.72	11
29.65	36.84	41.84	12
21.2	36.84	37.05	12
28.47	36.61	41.31	13
27.32	36.61	36.9	13
