# Supplementary material for: Someone like me: Size-assortative pairing and mating in an Amazonian fish, sailfin tetra Crenuchus spilurus
Source: PLoS One. 2019 Sep 27;14(9):e0222880. doi: 10.1371/journal.pone.0222880 (PMC6764797; doi:10.1371/journal.pone.0222880)
Supplement: S7 File — Couple = trial; male.size = male standard length; female.size = female standard length; spawning = occurrence of reproductive events; size.dif = difference between male and female size; abs.size.dif = absolute difference between male and female size. (CSV) [file pone.0222880.s008.csv]

couple	male.size	female.size	spawning	size.dif	abs.size.dif
1	40.15	39.21	1	0.94	0.94
2	38.94	37.24	1	1.7	1.7
3	37.42	37.32	1	0.1	0.1
4	36.05	35.25	1	0.8	0.8
5	36.58	36.42	1	0.16	0.16
6	34.54	34.83	1	-0.29	0.29
7	37.77	37.83	1	-0.06	0.06
8	36.86	36.88	1	-0.02	0.02
9	39.73	39.76	1	-0.03	0.03
10	34.76	35.24	1	-0.48	0.48
11	41.21	40.22	1	0.99	0.99
12	36.82	37.06	1	-0.24	0.24
13	36.15	35.22	1	0.93	0.93
14	38.51	38	0	0.51	0.51
15	36.76	35.13	1	1.63	1.63
16	37.03	35.02	0	2.01	2.01
17	37.52	35.26	0	2.26	2.26
18	34.51	34.91	0	-0.4	0.4
19	34.78	34.88	1	-0.1	0.1
20	40.54	38.78	1	1.76	1.76
21	38.12	38.18	1	-0.06	0.06
22	36.72	35.99	0	0.73	0.73
23	36.69	35.79	1	0.9	0.9
24	36.12	34.49	1	1.63	1.63
25	38.73	37.31	0	1.42	1.42
26	38.47	38	1	0.47	0.47
27	35.63	35.76	1	-0.13	0.13
28	36.94	37.4	1	-0.46	0.46
29	35.35	35.37	1	-0.02	0.02
30	34.89	34.88	1	0.01	0.01
31	36.9	38.04	1	-1.14	1.14
32	39.98	39.43	1	0.55	0.55
33	39.81	38.22	0	1.59	1.59
34	36.19	36	1	0.19	0.19
35	37.27	37.22	1	0.05	0.05
36	34.64	35.33	1	-0.69	0.69
37	38.99	38.94	1	0.05	0.05
38	32.4	33.09	1	-0.69	0.69
39	34.56	36.3	1	-1.74	1.74
40	36.97	38.46	1	-1.49	1.49
41	35.18	35.08	1	0.1	0.1
42	34.48	34.11	1	0.37	0.37
43	42.26	41.52	0	0.74	0.74
44	40.54	40.55	1	-0.01	0.01
45	36.31	35.99	1	0.32	0.32
46	39.92	39.51	1	0.41	0.41
47	36.45	37.17	1	-0.72	0.72
48	34.37	33.31	1	1.06	1.06
